# Supplementary material for: Convergent evolution of diverse Bacillus anthracis outbreak strains toward altered surface oligosaccharides that modulate anthrax pathogenesis
Source: PLoS Biol. 2020 Dec 28;18(12):e3001052. doi: 10.1371/journal.pbio.3001052 (PMC7793302; doi:10.1371/journal.pbio.3001052)
Supplement: S1 Table — Summary quantiles of the estimated bacteria population proportion of duplex regions in antC that became triplex stop mutants over the simulation period for ten different simulation scenarios. The table column with 50% corresponds to the estimated values, while 2.4% and 97.6% columns correspond to the confidence interval bounds. (XLSX) [file pbio.3001052.s005.xlsx]

## Sheet: Sheet1
S1 Table. Summary quantiles of the estimated bacteria population proportion.
Type	0	0.024	0.25	0.5	0.75	0.976	1
sc01	0.0013	0.0021	0.0027	0.0031	0.0035	0.0042	0.0047
sc02	0.1275	0.1327	0.137	0.1394	0.1419	0.146305	0.1497
sc03	0.1681	0.1718	0.1764	0.1791	0.1817	0.1866	0.1919
sc04	0.1966	0.2031	0.208775	0.2113	0.214	0.2194	0.2251
sc05	0.2273	0.2322	0.2376	0.2406	0.243225	0.249502	0.2533
sc06	0.2509	0.2559	0.2613	0.26425	0.2668	0.2729	0.2776
sc07	0.2686	0.2738	0.2793	0.2824	0.2856	0.291102	0.2953
sc08	0.2829	0.2867	0.292975	0.2961	0.299	0.305302	0.3134
sc09	0.2889	0.297098	0.3029	0.3057	0.308925	0.315	0.3186
sc10	0.3051	0.3102	0.3159	0.3193	0.3222	0.327902	0.3379
