# Supplementary material for: Convergent evolution of diverse Bacillus anthracis outbreak strains toward altered surface oligosaccharides that modulate anthrax pathogenesis
Source: PLoS Biol. 2020 Dec 28;18(12):e3001052. doi: 10.1371/journal.pbio.3001052 (PMC7793302; doi:10.1371/journal.pbio.3001052)
Supplement: S2 Table — Hamming distance from the beginning of the simulation period for 10 different simulation scenarios. The table column with 50% corresponds to the estimated values, while 2.4% and 97.6% columns correspond to the confidence interval bounds. Simulation was inclusive of the 8-bp antC SSR mutation and point mutations over the 600-year simulation. (XLSX) [file pbio.3001052.s006.xlsx]

## Sheet: Sheet1
S2 Table. Summary quantiles of the estimated average population base pair differences.
Type	0	0.024	0.25	0.5	0.75	0.976	1
sc01	0.0052	0.006	0.007	0.0076	0.0082	0.0091	0.0106
sc02	0.7398	0.752893	0.7648	0.7702	0.775625	0.788107	0.7968
sc03	1.5046	1.51459	1.5314	1.5391	1.54832	1.56401	1.5778
sc04	2.2529	2.27658	2.298	2.3087	2.31822	2.33851	2.356
sc05	3.0214	3.0412	3.0611	3.0739	3.08495	3.10961	3.1388
sc06	3.7751	3.80449	3.8283	3.84145	3.8539	3.877	3.8979
sc07	4.5414	4.5641	4.59047	4.60585	4.62012	4.64741	4.6772
sc08	5.3026	5.326	5.3541	5.3717	5.3862	5.4141	5.4508
sc09	6.063	6.0847	6.1169	6.1334	6.15062	6.18311	6.2133
sc10	7.579	7.60049	7.6389	7.6582	7.67615	7.71414	7.7383
