# Supplementary material for: Convergent evolution of diverse Bacillus anthracis outbreak strains toward altered surface oligosaccharides that modulate anthrax pathogenesis
Source: PLoS Biol. 2020 Dec 28;18(12):e3001052. doi: 10.1371/journal.pbio.3001052 (PMC7793302; doi:10.1371/journal.pbio.3001052)
Supplement: S1 Data — Fig 1C_SNPalignments: Data presented here are the genome wide SNP alignment sequences for each strain as determined by the PhAME alignment software. Fig 1D_RAxML bootstrapcalcs: from the RAxML bootstrap analysis. The linkages generated from each of the 100 boot strapping repetitions are listed and are the source of the boot strapping values presented in Fig 1D. The bipartitioned tree produced from these is presented in Fig 1D. Fig 1F: We have provided the means and upper/lower limits generated by the simulation code. The input sequence and code are available at the github link indicated in the manuscript to enable reproduction of our simulation. Raw data output from 1,000 simulation runs each containing 10,000 input DNA sequences across 10 different scenarios generated a huge amount of raw data output which the code processes into the observed means and error. Fig 1G: The mean Hamming distance as a function of population percentage is presented. Using the code and sequence input from https://github.com/akirpich-ap/anthrax-simulations, the mean Hamming distance and proportion of bacterial sequences acquiring a stop codon can be reproduced. The Hamming distance represents the nucleotide sequence deviation from the input. Fig 3A: OD600 measured at T = 0 and every 2 minutes and used to calculate % of starting OD600. The strains and replicates are listed. Fig 3B: Raw CFUs, spore counts, and statistical methods for calculating significance are presented. Data for all subpanels are shown. Fig 3C: Spore association with each cell type as a % of wild type are indicated. Individual data points from 2 experiments are presented with the mean and SD in the Fig 3C. Fig 3D: raw mouse survival data following intranasal challenge with 1 × 106 spores. One indicates a mouse death at a certain day, and a 0 indicates survival until study endpoint. Fig 3E: CFU counts for each mouse challenged singly with spores of the different strains. Each individual data point, the means and SD are sh [file pbio.3001052.s007.xlsx]

## Sheet: Fig1CSNPalignments
>GCF_000008445_1_ASM844v1_genomic_contig
TGGACTCGCGATACAAACCCTAGTAGTGATCTTATTGCCTCCTGGCCGGGTTGCGCACCTGTGCGCTCTCCATGTACTTAACATCCACCATCGCTTCCTCTAACTCGGATAACACACGCAGTCCTTCAGCGGGCCTATAAGGCACATGAGACAGCGCTGATACTCCTCTTCACCTCATAAAGAACATTATCAATGGTTACTATTTGGCTCCGATCTAGAGACTACCAATCTCGCAAATCGGCCCCCTCACTCTGTGCCCGCCTTGTGTGGGCCCCCTCGCATGAAAGACCCCTCCGCTTTTACGCCATATTGAGACTCGTTGCCACCATGCCTAATATACGGGAGTACTCTTGGATATACCAATTTGCAGAATGTATAACCTAATATTCCTTTCTGCTT…
>GCF_000021445_1_ASM2144v1_genomic_contig
TGGACTCGCGATACAAACCCTAATAGCGACCTTATTGCCTCCTGGCCGGGTTGCGCACCTGTACGCTCTCCATGTATTTAACATCCACCATCGCTCCCTCTAACCCGGACAACATACGCGGCCCTTCAGCGGGCCTACAAGGAACATGAGACAGTACTAATACTCCTCCTCACCATATGAAGAATGTTATCGATGATCACTATTTGGCTCCGATCTGGAGACTACCGATCTCGAAAATCGGCCCTCTCACTTTGTGCCCGCTTTGCGCGGGCATTCTCGCATGGACGACCCCTCCACTCCTACGCTATATTGAGGCTCGTTGCCACCATACCTAATATACGGGAGCACTCTCGAACATACCAATTCGCAGAATGTATAGCTTAATATTCCTTTCTGCTT…
>GCF_000167235_1_ASM16723v1_genomic_contig
CAGGCTCGCAATACAGACTCTGGTCGCGATCTTATCGCTTCCTCACCGGGTTACGCACCCGTACGCTCTCCGCATACTCAACATCCGCCAATGCCCTCTCTAACTCAAACGATATACGCAGCCCTTCAGGGGGCCTACAAGACGCATGAGACAGTGCTAATACGCTTCCTTGCCTTACAAAGGACATTATCAGCGATCATTATTTAGCTCCGATCTAGAGACTACCGATCTCGCAAATCGGCCCTCTTGCTCTGTGCCCACTTTGCGCGGGTCCCCTCATAGAAAAGACCCCATCGCTCCCACGCCATACTGAGACTTTCTTCCACCGGGCCTAATATACGGGAATACCTACGAATATGCGAATTCGCAGAGTGTATAACCTAGTATATCTCTTTACTT…
>GCF_000167255_1_ASM16725v1_genomic_contig
CAGGCTCGAACTACAAACCCGAGCAGCTATTCTATCGCCTTCTCACCAGGTTATACGCCCGTATGTTCTCCACGCACTTCACCTTTATGATTGCTCCTTTCAACTTAACCATTATACCCAGCCTTCCGTCTGTCCCACAAGGCACATGAGATGGTGCTAACACGCCTCCACACCTTGTAGAGAACATCGTCAATAAGCCCTATTCAGCTTTGGGCTAGAGATTACAGCACTCGCGGATTAGCCCTTTTAGCCCGCTCACGCTTTTCGCGAATCCCTCTGCATAATAAAACCCTTCGTTCCTGCACCATATTGGGACTTGCCGTCCGCATGCTTAATATGAAGGGGTTATCACGAATATGCGAATTCGCAGAACACGCGACCCAATAGATATTCCTATTT…
>GCF_000167315_1_ASM16731v1_genomic_contig
TGGACTCGCGATACAAACCCTAATAGCGATCTTATTGCCTCCTGGCCGGGTTGCGCACCTGTACGCTCTCCATGTACTTAACAGCCACCATCGCTCCCTCTAACTCGGACAACATACGCAGCCCCTCAGCGGGCCTACAAGGCATATGAGACAGTGCTAATACTCCTCCTCACCTTATAAAGAACATTATTAATGATCACTATTTGGCTCCAATCTAGAGACTACCGATCTCGCAAATCGGCCCTCTCACTCTGTGCCTGCTTTGCGCGGGCCCCCTCGCATGAAAGACCCCTCCGCTCCTACGCCATATTGAGACTCGTTGCCACCATGCCTAATATACGGGAATACTCTCGAATGTACCAATTCGCAGAATGTATAATCTAATATTCCTTTCTGCTT…
>GCF_000278385_1_ASM27838v1_genomic_contig
TGGACTCGCGATACAAACCCTAATAGCGATCTTATTGCCTCCTGGCCGGGTTGCGCACCTGTACGCTCCCCATGTACTTAACATCCACCATCGCTCCCTCTAACTCGGACAACATACGAAGCCCTTCAGCGGGCCTACAAGGCACATGAGACAGTGCTAATACTCCTCCTCACCATATAAAGAACATTATCAATGATCACTATTTGGCTCCGATCTACAGACTACCGATCTCGCAAATCGGCCCTCTCACTCTGTGCCCGCTTTGCGCGGGCCCCCTCGCATGAAAGACCCCTCCGCTCCTACGCCATATTGAGACTCGTTGCCACCATGCCTAATATACGGGAGTACTCTCGAATATACCAATTCGCAAAATGTATAACCTAATATTCCTTTCTGCTT…
>GCF_000512835_2_ASM51283v2_genomic_contig
TGGACTCGCGATACAAACCCTAGTAGTGATCTTATTGCCTCCTGGCCGGGTTGCGCACCTGTGCGCTCTCCATGTACTTAAGATCCACCATCGCTTCCTCTAACTCGGATAACACACGCAGTCCTTCAGCGGGCCTATAAGGCACATGAGACAGTGCTGATACTCCTCCTCACCTCATAAAGAACATTATCAATGGTTACTATTTGGCTCCGATCTAGAGACTACCAATCTCGCAAATCGGCCCCCTCACTCTGTGCCCGCTTTGTGTGGGCCCCCTCGCATGAAAGACCCATCCGCTTTTACGCCATATTGAGACTCGTTGCCACCATGCCTAATATACGGGAGTACTCTCGAATATACCAATTTGCAGAATGTATAACCTAACATTCCTTTCTGCTT…
>GCF_000743805_1_BDQ_genomic_contig
CAGGTTCACAATACAGACTCTAGTCGCGATCTTACCGCTGCCTCACCGGATTACGCATCCGTACGCGGTCAGCATACCCAACATCCGCCATTTCCCCCCCTGACTCAAACGATATGCGCAGCCCTTTAGGGAGCCTACAAGACGCATAAGACAATGCTAATATGCTTCCTTGCCTCATAAAAGACATTATCAGCGATCATCATTTAGTCCCGATTTAGAGACTATCGATCTCGCAAGTCGGCCTTCCTGCTCTGTGCCCACTACGCTCGGGTCCCCTCGTGGAAAAGACCCCATCGCTCCCATGCCGTACTAAGACTTTCTTCCACCGGGCCTTGTACACGTGAATACCTACGAATACGCGAGCGCGCGGGGTGTATAACCTAGTATATCTCTTCACTT…
>GCF_000832445_1_ASM83244v1_genomic_contig
TGGACCCGCGATACAAACCCTAATAGCGATCTTATTGCCTCCTGGTTGGGTTGCGCACCTGTACGCTCTCCATGTGCTTAACATCCACCATCGCTCCCTCTAACCCGGACAACATATGCAGCCCTTCAGCGGGCCTACAAGGAACATGGGACAGTACTAATACTCCTCCTCACCATATGAAGAATATTATCAATGATCACTATCTGGCTCCGATCTGGAGACTACCGATCTCGAAAATCGGCTCTCTCACTTTGTGCCCGCTTTGCGCGGGCCCCCTCGCATGAAAGACCCCTCCGCTCCTACGCTACATTGAGGCTCGTTGCCACCATACCTAATATACGGGAGCACTCTCGAACATACCAATTCGCAGAATGTATAACTTAATATTCCTTTCTGCTT…
>GCF_000832505_1_ASM83250v1_genomic_contig
TGCACTCGCGATACAAGCCCTAGTAGCGATCTTATTGCCTCCTGGCCGGGTTGCGCACCTGTGCGCTCTCCATGTACTTAACATCCACCATCGCTCCCTCTAACTCGGACAACATACGCAGCCCTTCAGCGGGCCTACAAGGCACATGAGACAGTGCTGATACTCCTCCTCACATTATAAGGAACATTATCAATGGTCACTATTTGTCTCCGATCTAGAGACCACCGATCTCGCAAATCGGCCCCCTCACTCTGTGCCCGCTTTGTGCGGGCCCCCTCGCATGAAAGACCCCTCCGCACTTACGCCATGTTGAGATTCGTTGCTACCATGCCTAATATACGGGAGTACTCTCGAATATACCAATTCGCAGAATGTATAACCTAATATTCCTTTCTGCCT…
>GCF_000832565_1_ASM83256v1_genomic_contig
TGGACTCGCGATATAAACCCTAATAGCGATCTTATTGCCTCCTGGCCGGGTTGCGCACCTGTACGCTCTTCATGTACTTAACATCCACCATCGCTCCCTCTAACCCGGACAACATACGCAGCCCTTCAGCGGGTCTACAAGGAACATGAGACAGTACCAATACTCCTCCTCACCATATGAAGAATATTATCAATGATCACTTTTTGGCTCCGATCTGGAGACTACCGATCTCAAAAATCGGCCCTCTCACTCTGTGCCCGCTTTGCGCGGGCCCCCTCGCATGAAAGACCCCTCCGCTCCTACGCTATATTGAGACTCGTTGCCACCATACCTAATATACGGGAGCACTCTCGAACATACCAATTCGCAGAATGTATAACTTAATATTCCTTTCTGCTT…
>GCF_000832635_1_ASM83263v1_genomic_contig
TGGACTCGCGATACAAACCCTAGTAGTGGTCTTGTTGCCTCCTGGCCGGGTTGCGCACCTGTGCGCTCTCCATGTACTTAACATCCACCATCGCTTCCTCTAACTCGGATAACACACGCAGTCCTTCAGCGGGCCTATAAGGCACATGAGACAGTGCTGGTACTCCTCCTCACCTCATAAAGAACATTATCAATGGTTACTATTTGGCTCCGATCTAGAGACTACCGATCTCGCAAACCGGCCCCCTCACTCTGTGCCCGCTTTGTGTAGGCCCCCTCGCATGAAAGACCCCTCCGCTTTTACGCCATATTGATACTCGTTGCCACCATGCCTAATATACGGGAGTACTCTCGAATATATCAATTTGCAGAATGTATAACCTAATATTCCTTTCTGCTT…
>GCF_000833125_1_ASM83312v1_genomic_contig
TGGACTCGCGATACAAATCCTAATATCGATCTTATTGCCTCCTGGCCGGGCTGCGCACTTTGACGCTCTCCATGTACTTAGCAGCCACCATCGCTCCCTCTAACTCGGACAACGTACGCAGCCCCTCAGCGGGCCTACAAGGCACATGAGACAGTGCTAATACTCCTCCTCACCTTATAAAGAACATTATTAATGATCACTATTTGGCTCCGATCTAGAAACTACCGATCTCGCAAATCGGCCCTCTCACTCTGTGCCTGCTTTGCGCGGGCCCCCTCGCATGAAAGACTCCTCCGCTCCTACGCCATATTGAGACTCGTTGCCACCATGCCTAATATACGGGAATACTCTCGAATGTACCAATTCGCAGAATGTATAATCTAATATTCCTTTCTGCTA…
>GCF_000833275_1_ASM83327v1_genomic_contig
TGGACTCGCGATACAAACCCTAATAGCGATCTTATTGCCTCCTGGCCGGGTTGCGCACCTGTACGCTCTCCATGTACTTAACATCCACCATCGCTCCCTCTAACTCGGACAACATACGAAACCCTTCAGCGGGCCTACAAGGCACATGAGACAGTGATAATACTCCTCCTCACCATATAAAGAACATTATCAATGATCACTATTTGGCTCCGATCTAGAGACTACCGATCTCGCAAATCGACCCTCTCACTCTGTGCCCGCTTTGCGCGGGCCCCCTCGCATGAAAGACCTCTCCGCTCCTACGCCATATTGAGACTCGTTGCCACCATGCCTAATATACGGGAGTACTCTCGAATATACCTATTCGCAAAATGTATAACCTAATATTCCTTTCTGCTT…
>GCF_001273105_1_BANT012_SEQ_1_ASM_1_genomic_contig
TGGACTCGCGATACAAACCCTAATAGCGATCTTATTGCCTCCTGGCCGGGTTGCGCACCTGTACGCTCTCCATGTACTTAACATCCACCATCGCTCCCTCTAACCCGGACAACATACGCAGCCCTTCAGCGGGCCTACAAGGCACATGAGACAGTACTAATACTCCTCCTCACCATATGAAGAATATTATCAATGATCACTATTTGGCTCCGATCTAGAGACTACCGATCTCGCAAATCGGTCCTCTCACTCTGTGCCCGCTTTGCGCGGGCCCCCTCGCATGAAAGACCCCTCCGCTCCTACGCTATATTGAGACTCGTTGCCACCATGCCTAATATACGGGAGCACTCTCGAGCATACCAATTCGCAGAATGTATAACTTAATATTCCTTTCTGCTT…
>UF00242_PATRICassembly_contig
TGGACTCGCGATGCGAACCCTAGTAGCGATCTCATTATCTCCTGGCCGTGTTGCGTACCTGTGCGCTCTCCATGTACTTAACATCCACCATCGTTCCCTCTAAATCGGACAACATACGCAGCCCTTCAGCGGGCCTGCAAAGCACACGAGACAGTGCTAATGCTCCTCCTCACCTTATAAAGAACATTATCAATGATCACTACTTGGCTCCGATCTAGAGACTACCGATTCCGCAAATCGGCCCCCTCACTCTGTGCCCGCTTTGTGCGGGCCCCCTCGCATGAAAGACCCCTCCGCTCTTACGCCATATTGAGACTCGTTGCCACTATGCCTAATATACGGGAGTACTCTCGAATATACCAATTCTTAGAATGTATAACCTAATGTTCCTTTCTGCTT…
>UF00910_contigs_contig
CAGGCTCGCAATACAGACTCTGGTCGCGATCTTATCGCTTCCTCACCGGGTCACGCACCCGTACGCTCTCCGCATACTCAACATCCGCCATTGCCCCCTCTAACTCAAACGATATACGCAGCCCTTCAGGGGGCCTACAAGACGCATGAGACAGTGCTAATACGCTTCCTTGCCTTATAAAGGACATTATCAGCGATCATTATTTAGCTCCGATCTAGAGACTACCGATCTCGCAAATCGGCCCTCTTGCTCTGTGCCCACTTTGCGCGGGTCCCCTCATAGAAAAGACCCCATCGCTCCCACGCCATACTGAGACTTTCTTCCACCGGGCCTAATATACGGGAATACCTACGAATATGCGAATTCGCAGAGTGTATAACCTAGTATATCCCTTTACTT…
>UF01062_contigs_contig
TGGACTTGCGACACAAACCTTAATAGCGATCTTATTGCCTCTCGGCCGGGTTGCGCACCTGTACACTCTCCATGTACTTAACATCCACCGTCGCTCCCTCTAGCTCGGACAACATACGCAGCCCTTCAGCGGGCTTACTGGGCACGTGAAGCAGTGCTAATACTACCTCTCATCTTATAAAGAGCACTACCAATGATCACTATTTGGCTCCGATCCAGGGGCTACCGATCTCGCAAATCGGCCCTCTCACTCTATGTCCGTTTTGCGCGGGCCCCCTCGCATGAAAGGCCCCTCTGCTCCTACGTCATATCGAGACCCGTTGCCACCATGTCAAACGTACGGTAGTACTCTCAAATATACCAATTCGCAGAATGTATAACCTTATATTCCTTTCTGCTT…
>UF01075_contigs_contig
TGGACTTGCGACACAAACCTTAATAGCGATCTTATTGCCTCTCGGCCGGGTTGCGCACCTGTACACTCTCCATGTACTTAACATCCACCGTCGCTCCCTCTAGCTCGGACAACATACGCAGCTCTTCAGCGGGCTTACTGGGCACATGAAGCAGTGCTAATACTACCTCTCATCTTATAAAGAGCACTACCAATGATCACTATTTGGCTCCGATCCAGGGGCTCCCGATCTTGCAAATCGGCCCTCTCACTCTATGTCCGTTTTGCGCGGGCCCCCTCGCATGAAAGGCCCCTCTGCTCCTACGTCATATCGAGACCCGTTGCCACCATGTCAAACGTACGGTAGTACTCTCAAATATACCAATTCGCAGAATGTATAACCTTATATTCCTTTCTGCTT…
>UF1063_contigs_contig
TGGACTTGCGACACAAACCTTAATAGCGATCTTATTGCCTCTCGGCCGGGTTGCGCACCTGTACACTCTCCATGTACTTAACATCCACCGTCGCTCCCTCTAGCTCGGACAACATACGCAGCCCTTCAGCGGGCTTACTGGGCACATGAAGCAGTGCTAATACTACCTCTCATCTTATAAAGAGCACTACCAATGATCACTATTTGGCTCCGATCCAGGGGCTACCGATCTCGCAAATCGGCCCTCTCACTCTATGTCCGTTTTGCGCGGGCCCCCTCGCATGAAAGGCCCCTCTGCTCCTACGTCATATCGAGACCCGTTGCCACCATGTCAAACGTACGGTAGTACTCTCAAATATACCAATTCGCAGAATGTATAACCTTATATTCCTTTCTGCTT…

## Sheet: Fig1C_RAxML bootstrapcalcs
(GCF_000512835_2_ASM51283v2_genomic_contig:0.00889401829642945396,(GCF_000832635_1_ASM83263v1_genomic_contig:0.02169769938006699608,(GCF_000832505_1_ASM83250v1_genomic_contig:0.03899731167603553983,(UF00242_PATRICassembly_contig:0.05169638082512777177,(((GCF_000833275_1_ASM83327v1_genomic_contig:0.02347413511784365858,GCF_000278385_1_ASM27838v1_genomic_contig:0.00373482446884618006):0.01030668122…
(GCF_000832635_1_ASM83263v1_genomic_contig:0.01986170812577845238,((GCF_000832505_1_ASM83250v1_genomic_contig:0.04014919364938056290,(UF00242_PATRICassembly_contig:0.05418798747270264088,(((GCF_000833275_1_ASM83327v1_genomic_contig:0.02174840641328256233,GCF_000278385_1_ASM27838v1_genomic_contig:0.00622282938427794804):0.00927928553321688554,(GCF_000167315_1_ASM16731v1_genomic_contig:0.0110200853…
(GCF_000832635_1_ASM83263v1_genomic_contig:0.02017546868615754940,((GCF_000832505_1_ASM83250v1_genomic_contig:0.04514124038822314722,(UF00242_PATRICassembly_contig:0.05298900249933385931,(((GCF_000833275_1_ASM83327v1_genomic_contig:0.01746298193117425818,GCF_000278385_1_ASM27838v1_genomic_contig:0.00516131909408759290):0.01111557086673375244,(GCF_000167315_1_ASM16731v1_genomic_contig:0.0060503165…
(GCF_000832635_1_ASM83263v1_genomic_contig:0.01753349097272723783,((GCF_000832505_1_ASM83250v1_genomic_contig:0.03770153448617398484,(UF00242_PATRICassembly_contig:0.05328464241704965187,(((GCF_000833275_1_ASM83327v1_genomic_contig:0.02298760387621975876,GCF_000278385_1_ASM27838v1_genomic_contig:0.00565659665241402890):0.01093921749683592071,(GCF_000167315_1_ASM16731v1_genomic_contig:0.0110055299…
(GCF_000832635_1_ASM83263v1_genomic_contig:0.01504502793613250386,((GCF_000832505_1_ASM83250v1_genomic_contig:0.04582657304329902648,(UF00242_PATRICassembly_contig:0.05834642906055396289,(((GCF_000833275_1_ASM83327v1_genomic_contig:0.02191434940634747613,GCF_000278385_1_ASM27838v1_genomic_contig:0.00429210750535903487):0.00951921324170023654,(GCF_000167315_1_ASM16731v1_genomic_contig:0.0095200487…
(GCF_000512835_2_ASM51283v2_genomic_contig:0.01001172824736070062,(GCF_000832635_1_ASM83263v1_genomic_contig:0.01727281969497720948,(GCF_000832505_1_ASM83250v1_genomic_contig:0.04131592632237942458,(UF00242_PATRICassembly_contig:0.05293051475516380444,(((GCF_000833275_1_ASM83327v1_genomic_contig:0.01982224583408156646,GCF_000278385_1_ASM27838v1_genomic_contig:0.00492564684995330185):0.01179283708…
(GCF_000832635_1_ASM83263v1_genomic_contig:0.01864005339456804161,((GCF_000832505_1_ASM83250v1_genomic_contig:0.04216686649136948406,(UF00242_PATRICassembly_contig:0.05710746418746655978,(((GCF_000833275_1_ASM83327v1_genomic_contig:0.02145265863279196758,GCF_000278385_1_ASM27838v1_genomic_contig:0.00409181319967192626):0.01250470608050176756,(GCF_000167315_1_ASM16731v1_genomic_contig:0.0099752850…
(GCF_000512835_2_ASM51283v2_genomic_contig:0.00780112711174850947,(GCF_000832635_1_ASM83263v1_genomic_contig:0.02116077012758905973,(GCF_000832505_1_ASM83250v1_genomic_contig:0.04445421817311403373,(UF00242_PATRICassembly_contig:0.05415817419083675949,(((GCF_000833275_1_ASM83327v1_genomic_contig:0.02177420252724674918,GCF_000278385_1_ASM27838v1_genomic_contig:0.00337032183246841919):0.01218737110…
(GCF_000512835_2_ASM51283v2_genomic_contig:0.01024527632649768934,(GCF_000832635_1_ASM83263v1_genomic_contig:0.01885134999507119200,(GCF_000832505_1_ASM83250v1_genomic_contig:0.04448426280585390802,(UF00242_PATRICassembly_contig:0.05640514967884273367,(((GCF_000833275_1_ASM83327v1_genomic_contig:0.02476504902636952540,GCF_000278385_1_ASM27838v1_genomic_contig:0.00571995164135067399):0.01360163905…
(GCF_000832635_1_ASM83263v1_genomic_contig:0.01964912242944268431,((GCF_000832505_1_ASM83250v1_genomic_contig:0.04459123650989905985,(UF00242_PATRICassembly_contig:0.05014928011907873046,(((GCF_000833275_1_ASM83327v1_genomic_contig:0.01782089996007516636,GCF_000278385_1_ASM27838v1_genomic_contig:0.00440384163861564943):0.01222157145294201080,(GCF_000167315_1_ASM16731v1_genomic_contig:0.0113856286…
(GCF_000512835_2_ASM51283v2_genomic_contig:0.00658468804382430876,(GCF_000832635_1_ASM83263v1_genomic_contig:0.01811057302539225214,(GCF_000832505_1_ASM83250v1_genomic_contig:0.04449275649984327924,(UF00242_PATRICassembly_contig:0.05219543083483729751,(((GCF_000833275_1_ASM83327v1_genomic_contig:0.02058192182192957603,GCF_000278385_1_ASM27838v1_genomic_contig:0.00434304784383731084):0.01141195949…
(GCF_000512835_2_ASM51283v2_genomic_contig:0.00807960245124825227,(GCF_000832635_1_ASM83263v1_genomic_contig:0.02064220015894849269,(GCF_000832505_1_ASM83250v1_genomic_contig:0.04347895904817558610,(UF00242_PATRICassembly_contig:0.05543465509961142956,(((GCF_000833275_1_ASM83327v1_genomic_contig:0.02072357474988934314,GCF_000278385_1_ASM27838v1_genomic_contig:0.00648604706907153061):0.01300356066…
(GCF_000512835_2_ASM51283v2_genomic_contig:0.00962737351340739282,(GCF_000832635_1_ASM83263v1_genomic_contig:0.02030470146320604435,(GCF_000832505_1_ASM83250v1_genomic_contig:0.04257673851108697421,(UF00242_PATRICassembly_contig:0.04899801093826135906,(((GCF_000833275_1_ASM83327v1_genomic_contig:0.02603672473963735898,GCF_000278385_1_ASM27838v1_genomic_contig:0.00612653664409833296):0.01277079006…
(GCF_000832635_1_ASM83263v1_genomic_contig:0.02058603287062805293,((GCF_000832505_1_ASM83250v1_genomic_contig:0.04048693724541141403,(UF00242_PATRICassembly_contig:0.05620122316409863900,(((GCF_000833275_1_ASM83327v1_genomic_contig:0.02275184367544728567,GCF_000278385_1_ASM27838v1_genomic_contig:0.00443217379044451645):0.01222154607909410259,(GCF_000167315_1_ASM16731v1_genomic_contig:0.0085698629…
(GCF_000832635_1_ASM83263v1_genomic_contig:0.01876728429881390978,((GCF_000832505_1_ASM83250v1_genomic_contig:0.04555792908221480142,(UF00242_PATRICassembly_contig:0.05380639708388797876,(((GCF_000833275_1_ASM83327v1_genomic_contig:0.02211273514648360791,GCF_000278385_1_ASM27838v1_genomic_contig:0.00326462020250478484):0.00986740289967075884,(GCF_000167315_1_ASM16731v1_genomic_contig:0.0086291418…
(GCF_000512835_2_ASM51283v2_genomic_contig:0.00787548900709850348,(GCF_000832635_1_ASM83263v1_genomic_contig:0.01942222167909321215,(GCF_000832505_1_ASM83250v1_genomic_contig:0.04733093166551881337,(UF00242_PATRICassembly_contig:0.05429224909385609033,(((GCF_000833275_1_ASM83327v1_genomic_contig:0.02244688433727653684,GCF_000278385_1_ASM27838v1_genomic_contig:0.00311127858220140502):0.01103497049…
(GCF_000512835_2_ASM51283v2_genomic_contig:0.00658452411777899361,(GCF_000832635_1_ASM83263v1_genomic_contig:0.02345197954602653428,(GCF_000832505_1_ASM83250v1_genomic_contig:0.04528541724278125485,(UF00242_PATRICassembly_contig:0.04941672233420642268,(((GCF_000833275_1_ASM83327v1_genomic_contig:0.02322606298881381079,GCF_000278385_1_ASM27838v1_genomic_contig:0.00525749146067160285):0.01143114399…
(GCF_000832635_1_ASM83263v1_genomic_contig:0.01844272666443313655,((GCF_000832505_1_ASM83250v1_genomic_contig:0.03902976390604870338,(UF00242_PATRICassembly_contig:0.05234977406431474967,(((GCF_000833275_1_ASM83327v1_genomic_contig:0.01988084687502702716,GCF_000278385_1_ASM27838v1_genomic_contig:0.00282440072278478116):0.00910526148972948431,(GCF_000167315_1_ASM16731v1_genomic_contig:0.0097511766…
(GCF_000512835_2_ASM51283v2_genomic_contig:0.00578623696872213392,(GCF_000832635_1_ASM83263v1_genomic_contig:0.02244875497318162341,(GCF_000832505_1_ASM83250v1_genomic_contig:0.04416485641250461613,(UF00242_PATRICassembly_contig:0.04277371381337214534,(((GCF_000833275_1_ASM83327v1_genomic_contig:0.02241015221483285552,GCF_000278385_1_ASM27838v1_genomic_contig:0.00558422176704804086):0.01009389344…
(GCF_000832635_1_ASM83263v1_genomic_contig:0.01876361244439381237,((GCF_000832505_1_ASM83250v1_genomic_contig:0.04835066344676033911,(UF00242_PATRICassembly_contig:0.05086873462116974637,(((GCF_000833275_1_ASM83327v1_genomic_contig:0.02118545889413027405,GCF_000278385_1_ASM27838v1_genomic_contig:0.00661847536575693642):0.01026443968693856700,(GCF_000167315_1_ASM16731v1_genomic_contig:0.0088666964…
(GCF_000832635_1_ASM83263v1_genomic_contig:0.02248964551632371897,((GCF_000832505_1_ASM83250v1_genomic_contig:0.04224695856184559895,(UF00242_PATRICassembly_contig:0.05137130557854719531,(((GCF_000833275_1_ASM83327v1_genomic_contig:0.02130435962041827766,GCF_000278385_1_ASM27838v1_genomic_contig:0.00466459534187657621):0.01175765750955999958,(GCF_000167315_1_ASM16731v1_genomic_contig:0.0086373949…
(GCF_000832635_1_ASM83263v1_genomic_contig:0.01763218196608663801,((GCF_000832505_1_ASM83250v1_genomic_contig:0.04325626131593290902,(UF00242_PATRICassembly_contig:0.05678237036973551866,(((GCF_000833275_1_ASM83327v1_genomic_contig:0.01865217550405891961,GCF_000278385_1_ASM27838v1_genomic_contig:0.00568231633548904862):0.01458877666674667298,(GCF_000167315_1_ASM16731v1_genomic_contig:0.0093889438…
(GCF_000832635_1_ASM83263v1_genomic_contig:0.01743748728403027651,((GCF_000832505_1_ASM83250v1_genomic_contig:0.04010450264299816187,(UF00242_PATRICassembly_contig:0.05769072179539239814,(((GCF_000833275_1_ASM83327v1_genomic_contig:0.02193577117571854015,GCF_000278385_1_ASM27838v1_genomic_contig:0.00810192210406861235):0.01248316237410331334,(GCF_000167315_1_ASM16731v1_genomic_contig:0.0083255035…
(GCF_000832635_1_ASM83263v1_genomic_contig:0.02017221059404556219,((GCF_000832505_1_ASM83250v1_genomic_contig:0.04362701095810742058,(UF00242_PATRICassembly_contig:0.05399997397014692779,(((GCF_000833275_1_ASM83327v1_genomic_contig:0.02249527937339202560,GCF_000278385_1_ASM27838v1_genomic_contig:0.00527908326518264966):0.01204498554352919325,(GCF_000167315_1_ASM16731v1_genomic_contig:0.0087492676…
(GCF_000512835_2_ASM51283v2_genomic_contig:0.01000111992440863053,(GCF_000832635_1_ASM83263v1_genomic_contig:0.01499159622913856689,(GCF_000832505_1_ASM83250v1_genomic_contig:0.04308942544607577418,(UF00242_PATRICassembly_contig:0.05125102814693843073,(((GCF_000833275_1_ASM83327v1_genomic_contig:0.02372599241569168377,GCF_000278385_1_ASM27838v1_genomic_contig:0.00701675468679449632):0.01240968361…
(GCF_000832635_1_ASM83263v1_genomic_contig:0.02082909188633436798,((GCF_000832505_1_ASM83250v1_genomic_contig:0.04245837106762107710,(UF00242_PATRICassembly_contig:0.05631994665752483586,(((GCF_000833275_1_ASM83327v1_genomic_contig:0.01901463816395685541,GCF_000278385_1_ASM27838v1_genomic_contig:0.00528092649620313329):0.01298544632731063291,(GCF_000167315_1_ASM16731v1_genomic_contig:0.0112194107…
(GCF_000832635_1_ASM83263v1_genomic_contig:0.02019582975891610899,((GCF_000832505_1_ASM83250v1_genomic_contig:0.04450339834778262865,(UF00242_PATRICassembly_contig:0.05571010771091630676,(((GCF_000833275_1_ASM83327v1_genomic_contig:0.02152383494903420402,GCF_000278385_1_ASM27838v1_genomic_contig:0.00624462650475818715):0.01011213487648745038,(GCF_000167315_1_ASM16731v1_genomic_contig:0.0109266365…
(GCF_000832635_1_ASM83263v1_genomic_contig:0.01700716006197484920,((GCF_000832505_1_ASM83250v1_genomic_contig:0.04178190393190166219,(UF00242_PATRICassembly_contig:0.05788220786583966188,(((GCF_000833275_1_ASM83327v1_genomic_contig:0.01902581134480624270,GCF_000278385_1_ASM27838v1_genomic_contig:0.00547285625738634044):0.00919280739992761262,(GCF_000167315_1_ASM16731v1_genomic_contig:0.0088859045…
(GCF_000832635_1_ASM83263v1_genomic_contig:0.01895828396000416929,((GCF_000832505_1_ASM83250v1_genomic_contig:0.04533112135847941482,(UF00242_PATRICassembly_contig:0.05492663846714385123,(((GCF_000833275_1_ASM83327v1_genomic_contig:0.02390761106518629955,GCF_000278385_1_ASM27838v1_genomic_contig:0.00656787851309346016):0.01139746282708874528,(GCF_000167315_1_ASM16731v1_genomic_contig:0.0134435822…
(GCF_000512835_2_ASM51283v2_genomic_contig:0.00700283092963869744,(GCF_000832635_1_ASM83263v1_genomic_contig:0.01851521361424827636,(GCF_000832505_1_ASM83250v1_genomic_contig:0.04427080493428945523,(UF00242_PATRICassembly_contig:0.05233207644884754761,(((GCF_000833275_1_ASM83327v1_genomic_contig:0.02215470389876266974,GCF_000278385_1_ASM27838v1_genomic_contig:0.00590277397837163549):0.01198495806…
(GCF_000832635_1_ASM83263v1_genomic_contig:0.02166564359840027904,((GCF_000832505_1_ASM83250v1_genomic_contig:0.04448971068619982094,(UF00242_PATRICassembly_contig:0.05246987800703119265,(((GCF_000833275_1_ASM83327v1_genomic_contig:0.02134350510173171206,GCF_000278385_1_ASM27838v1_genomic_contig:0.00461733485201506772):0.01441938297650485409,(GCF_000167315_1_ASM16731v1_genomic_contig:0.0126411699…
(GCF_000832635_1_ASM83263v1_genomic_contig:0.02283584675709305137,((GCF_000832505_1_ASM83250v1_genomic_contig:0.04365841532996622004,(UF00242_PATRICassembly_contig:0.05555213932221626100,(((GCF_000833275_1_ASM83327v1_genomic_contig:0.01999189471846041580,GCF_000278385_1_ASM27838v1_genomic_contig:0.00633390257278765127):0.01042776689889620724,(GCF_000167315_1_ASM16731v1_genomic_contig:0.0089006016…
(GCF_000832635_1_ASM83263v1_genomic_contig:0.01846629253509935245,((GCF_000832505_1_ASM83250v1_genomic_contig:0.03868866735991013939,(UF00242_PATRICassembly_contig:0.06056395380781236237,(((GCF_000833275_1_ASM83327v1_genomic_contig:0.02390943307216775171,GCF_000278385_1_ASM27838v1_genomic_contig:0.00449283458782354529):0.01408953955685660064,(GCF_000167315_1_ASM16731v1_genomic_contig:0.0099585528…
(GCF_000832635_1_ASM83263v1_genomic_contig:0.02085578810288035018,((GCF_000832505_1_ASM83250v1_genomic_contig:0.04177777208504276224,(UF00242_PATRICassembly_contig:0.05578212080770713482,(((GCF_000833275_1_ASM83327v1_genomic_contig:0.02313947519716271981,GCF_000278385_1_ASM27838v1_genomic_contig:0.00855436790948361885):0.01319462717404553710,(GCF_000167315_1_ASM16731v1_genomic_contig:0.0111756093…
(GCF_000832635_1_ASM83263v1_genomic_contig:0.01945024634918193426,((GCF_000832505_1_ASM83250v1_genomic_contig:0.04600797015682062813,(UF00242_PATRICassembly_contig:0.05181443946904649989,(((GCF_000833275_1_ASM83327v1_genomic_contig:0.02066084363356958040,GCF_000278385_1_ASM27838v1_genomic_contig:0.00533401940182381962):0.01217031626293127444,(GCF_000167315_1_ASM16731v1_genomic_contig:0.0099545898…
(GCF_000832635_1_ASM83263v1_genomic_contig:0.02135905247008113364,((GCF_000832505_1_ASM83250v1_genomic_contig:0.04162375461179274733,(UF00242_PATRICassembly_contig:0.05366123271030450587,(((GCF_000833275_1_ASM83327v1_genomic_contig:0.02330842028471295443,GCF_000278385_1_ASM27838v1_genomic_contig:0.00391807592830229270):0.01139638003301838773,(GCF_000167315_1_ASM16731v1_genomic_contig:0.0074565981…
(GCF_000832635_1_ASM83263v1_genomic_contig:0.02305070184092143648,((GCF_000832505_1_ASM83250v1_genomic_contig:0.03974708746450793945,(UF00242_PATRICassembly_contig:0.05342546618023045341,(((GCF_000833275_1_ASM83327v1_genomic_contig:0.02510500077772203492,GCF_000278385_1_ASM27838v1_genomic_contig:0.00475660791610786875):0.01013483380517211062,(GCF_000167315_1_ASM16731v1_genomic_contig:0.0111418566…
(GCF_000832635_1_ASM83263v1_genomic_contig:0.02100668362672615530,((GCF_000832505_1_ASM83250v1_genomic_contig:0.04386417583458939590,(UF00242_PATRICassembly_contig:0.04813081907430896006,(((GCF_000833275_1_ASM83327v1_genomic_contig:0.02017943429705832195,GCF_000278385_1_ASM27838v1_genomic_contig:0.00492965469579929351):0.01028800079075454892,(GCF_000167315_1_ASM16731v1_genomic_contig:0.0103414918…
(GCF_000512835_2_ASM51283v2_genomic_contig:0.00780139972784420471,(GCF_000832635_1_ASM83263v1_genomic_contig:0.02178117668438166871,(GCF_000832505_1_ASM83250v1_genomic_contig:0.04304876198415436006,(UF00242_PATRICassembly_contig:0.05271071667013618733,(((GCF_000833275_1_ASM83327v1_genomic_contig:0.02456724204088523225,GCF_000278385_1_ASM27838v1_genomic_contig:0.00445705833611983841):0.01243381250…
(GCF_000832635_1_ASM83263v1_genomic_contig:0.01668848804993405821,((GCF_000832505_1_ASM83250v1_genomic_contig:0.04316050317089356603,(UF00242_PATRICassembly_contig:0.05871117268198786793,(((GCF_000833275_1_ASM83327v1_genomic_contig:0.02111519597574870039,GCF_000278385_1_ASM27838v1_genomic_contig:0.00667091291694302171):0.01296094027418046545,(GCF_000167315_1_ASM16731v1_genomic_contig:0.0072564655…
(GCF_000832635_1_ASM83263v1_genomic_contig:0.01670343250073333743,((GCF_000832505_1_ASM83250v1_genomic_contig:0.03581495313928553803,(UF00242_PATRICassembly_contig:0.05448532354635948760,(((GCF_000833275_1_ASM83327v1_genomic_contig:0.02316025984580113647,GCF_000278385_1_ASM27838v1_genomic_contig:0.00630007433750461986):0.01197662198399803389,(GCF_000167315_1_ASM16731v1_genomic_contig:0.0107758735…
(GCF_000832635_1_ASM83263v1_genomic_contig:0.02226831676183714526,((GCF_000832505_1_ASM83250v1_genomic_contig:0.03917535385459200437,(UF00242_PATRICassembly_contig:0.05405531575367341496,(((GCF_000833275_1_ASM83327v1_genomic_contig:0.02327507722105367008,GCF_000278385_1_ASM27838v1_genomic_contig:0.00635480188055397108):0.01360859094484251700,(GCF_000167315_1_ASM16731v1_genomic_contig:0.0095995521…
(GCF_000832635_1_ASM83263v1_genomic_contig:0.02360900987099345122,((GCF_000832505_1_ASM83250v1_genomic_contig:0.04226540798664481235,(UF00242_PATRICassembly_contig:0.05099032641865818005,(((GCF_000833275_1_ASM83327v1_genomic_contig:0.02317137044056236800,GCF_000278385_1_ASM27838v1_genomic_contig:0.00569372702560974869):0.01012809307219460914,(GCF_000167315_1_ASM16731v1_genomic_contig:0.0093863103…
(GCF_000832635_1_ASM83263v1_genomic_contig:0.02059965831372090328,((GCF_000832505_1_ASM83250v1_genomic_contig:0.04685136187182940837,(UF00242_PATRICassembly_contig:0.05473879074028752817,(((GCF_000833275_1_ASM83327v1_genomic_contig:0.02130130404378767842,GCF_000278385_1_ASM27838v1_genomic_contig:0.00548441518905425345):0.01146988718021911026,(GCF_000167315_1_ASM16731v1_genomic_contig:0.0111804387…
(GCF_000832635_1_ASM83263v1_genomic_contig:0.02291680293717502856,((GCF_000832505_1_ASM83250v1_genomic_contig:0.04189741887881247295,(UF00242_PATRICassembly_contig:0.05565271040814133430,(((GCF_000833275_1_ASM83327v1_genomic_contig:0.02448897476573784135,GCF_000278385_1_ASM27838v1_genomic_contig:0.00682188962290764239):0.01167943180611956400,(GCF_000167315_1_ASM16731v1_genomic_contig:0.0101531375…
(GCF_000832635_1_ASM83263v1_genomic_contig:0.01930521976980108245,((GCF_000832505_1_ASM83250v1_genomic_contig:0.03784349223174252735,(UF00242_PATRICassembly_contig:0.06103828663003736665,(((GCF_000833275_1_ASM83327v1_genomic_contig:0.02541910721589384428,GCF_000278385_1_ASM27838v1_genomic_contig:0.00567850382942682724):0.01044519267804259327,(GCF_000167315_1_ASM16731v1_genomic_contig:0.0114270236…
(GCF_000512835_2_ASM51283v2_genomic_contig:0.00820163958095278776,(GCF_000832635_1_ASM83263v1_genomic_contig:0.01949926333101317452,(GCF_000832505_1_ASM83250v1_genomic_contig:0.03996986148226195495,(UF00242_PATRICassembly_contig:0.05497642831048652617,(((GCF_000833275_1_ASM83327v1_genomic_contig:0.02316942368065726468,GCF_000278385_1_ASM27838v1_genomic_contig:0.00589475448333126074):0.01112967345…
(GCF_000832635_1_ASM83263v1_genomic_contig:0.02075251713168842216,((GCF_000832505_1_ASM83250v1_genomic_contig:0.04484932674073517644,(UF00242_PATRICassembly_contig:0.06048211907776980534,(((GCF_000833275_1_ASM83327v1_genomic_contig:0.02248705979840524144,GCF_000278385_1_ASM27838v1_genomic_contig:0.00466288516843039666):0.01105235323661183169,(GCF_000167315_1_ASM16731v1_genomic_contig:0.0091128248…
(GCF_000512835_2_ASM51283v2_genomic_contig:0.01054399871981786217,(GCF_000832635_1_ASM83263v1_genomic_contig:0.01674941992489579340,(GCF_000832505_1_ASM83250v1_genomic_contig:0.04168249684409597311,(UF00242_PATRICassembly_contig:0.06167039113693568303,(((GCF_000833275_1_ASM83327v1_genomic_contig:0.02064293384524617733,GCF_000278385_1_ASM27838v1_genomic_contig:0.00444852779145873609):0.01270638996…
(GCF_000512835_2_ASM51283v2_genomic_contig:0.00759238411794760024,(GCF_000832635_1_ASM83263v1_genomic_contig:0.01831916170270716376,(GCF_000832505_1_ASM83250v1_genomic_contig:0.03948251085466029237,(UF00242_PATRICassembly_contig:0.05601452251680116845,(((GCF_000833275_1_ASM83327v1_genomic_contig:0.02192623042269227149,GCF_000278385_1_ASM27838v1_genomic_contig:0.00363939249135579066):0.01088143296…
(GCF_000832635_1_ASM83263v1_genomic_contig:0.01857676943617124488,((GCF_000832505_1_ASM83250v1_genomic_contig:0.04520278174951480182,(UF00242_PATRICassembly_contig:0.05898338548392142999,(((GCF_000833275_1_ASM83327v1_genomic_contig:0.02193064634588403478,GCF_000278385_1_ASM27838v1_genomic_contig:0.00483848033235264284):0.01156105970032088835,(GCF_000167315_1_ASM16731v1_genomic_contig:0.0106003811…
(GCF_000832635_1_ASM83263v1_genomic_contig:0.02169722030506251662,((GCF_000832505_1_ASM83250v1_genomic_contig:0.04109572452296394313,(UF00242_PATRICassembly_contig:0.05300840248050400771,(((GCF_000833275_1_ASM83327v1_genomic_contig:0.02778715680098440416,GCF_000278385_1_ASM27838v1_genomic_contig:0.00463232268831488634):0.01082473573000243029,(GCF_000167315_1_ASM16731v1_genomic_contig:0.0082540280…
(GCF_000832635_1_ASM83263v1_genomic_contig:0.01955799663220129589,((GCF_000832505_1_ASM83250v1_genomic_contig:0.04081057032728354489,(UF00242_PATRICassembly_contig:0.05945291273151832173,(((GCF_000833275_1_ASM83327v1_genomic_contig:0.02574641442557356122,GCF_000278385_1_ASM27838v1_genomic_contig:0.00519076439190594395):0.01326657652991215103,(GCF_000167315_1_ASM16731v1_genomic_contig:0.0104734892…
(GCF_000832635_1_ASM83263v1_genomic_contig:0.01968053378935814141,((GCF_000832505_1_ASM83250v1_genomic_contig:0.03699754557384116183,(UF00242_PATRICassembly_contig:0.05464595544115332520,(((GCF_000833275_1_ASM83327v1_genomic_contig:0.02034318258192314988,GCF_000278385_1_ASM27838v1_genomic_contig:0.00316894558455598678):0.01162900358968877584,(GCF_000167315_1_ASM16731v1_genomic_contig:0.0085033204…
(GCF_000832635_1_ASM83263v1_genomic_contig:0.02107602505537623308,((GCF_000832505_1_ASM83250v1_genomic_contig:0.04326404570228613300,(UF00242_PATRICassembly_contig:0.05181617289284265460,(((GCF_000833275_1_ASM83327v1_genomic_contig:0.02689013870762649305,GCF_000278385_1_ASM27838v1_genomic_contig:0.00591510679847820266):0.01069177717194179887,(GCF_000167315_1_ASM16731v1_genomic_contig:0.0093673983…
(GCF_000832635_1_ASM83263v1_genomic_contig:0.02109602319849724489,((GCF_000832505_1_ASM83250v1_genomic_contig:0.04311903835039665456,(UF00242_PATRICassembly_contig:0.05484368162562044957,(((GCF_000833275_1_ASM83327v1_genomic_contig:0.02153298704172643130,GCF_000278385_1_ASM27838v1_genomic_contig:0.00402007277612349140):0.01226269683884467256,(GCF_000167315_1_ASM16731v1_genomic_contig:0.0089619327…
(GCF_000832635_1_ASM83263v1_genomic_contig:0.02080532761920866544,((GCF_000832505_1_ASM83250v1_genomic_contig:0.03695896082479657729,(UF00242_PATRICassembly_contig:0.05059026705893320680,(((GCF_000833275_1_ASM83327v1_genomic_contig:0.02047029756505889045,GCF_000278385_1_ASM27838v1_genomic_contig:0.00405841985510499176):0.01112920039182694297,(GCF_000167315_1_ASM16731v1_genomic_contig:0.0072790281…
(GCF_000832635_1_ASM83263v1_genomic_contig:0.02099669113852219854,((GCF_000832505_1_ASM83250v1_genomic_contig:0.04020697025048057538,(UF00242_PATRICassembly_contig:0.05696554621915285443,(((GCF_000833275_1_ASM83327v1_genomic_contig:0.02136158789599968896,GCF_000278385_1_ASM27838v1_genomic_contig:0.00541492630861939786):0.01030600684178008437,(GCF_000167315_1_ASM16731v1_genomic_contig:0.0085034394…
(GCF_000832635_1_ASM83263v1_genomic_contig:0.01674044282396011663,((GCF_000832505_1_ASM83250v1_genomic_contig:0.04558026133427922622,(UF00242_PATRICassembly_contig:0.05681416639743055302,(((GCF_000833275_1_ASM83327v1_genomic_contig:0.02038089617140676282,GCF_000278385_1_ASM27838v1_genomic_contig:0.00534980003318855091):0.01240916448938107590,(GCF_000167315_1_ASM16731v1_genomic_contig:0.0085499819…
(GCF_000832635_1_ASM83263v1_genomic_contig:0.02016675574539598947,((GCF_000832505_1_ASM83250v1_genomic_contig:0.03999853874194902320,(UF00242_PATRICassembly_contig:0.05591832600502723294,(((GCF_000833275_1_ASM83327v1_genomic_contig:0.01966411138218281118,GCF_000278385_1_ASM27838v1_genomic_contig:0.00443916295827235467):0.01223743799911051165,(GCF_000167315_1_ASM16731v1_genomic_contig:0.0105377025…
(GCF_000832635_1_ASM83263v1_genomic_contig:0.02207758486096151468,((GCF_000832505_1_ASM83250v1_genomic_contig:0.04227128868969138448,(UF00242_PATRICassembly_contig:0.05008952362849963813,(((GCF_000833275_1_ASM83327v1_genomic_contig:0.02283368118154626564,GCF_000278385_1_ASM27838v1_genomic_contig:0.00459385152525663108):0.01181986158312805200,(GCF_000167315_1_ASM16731v1_genomic_contig:0.0089083234…
(GCF_000832635_1_ASM83263v1_genomic_contig:0.01952654908953193116,((GCF_000832505_1_ASM83250v1_genomic_contig:0.04394260870723315504,(UF00242_PATRICassembly_contig:0.05364800849743259215,(((GCF_000833275_1_ASM83327v1_genomic_contig:0.02232392963838669003,GCF_000278385_1_ASM27838v1_genomic_contig:0.00528056170456993150):0.01266656334553124298,(GCF_000167315_1_ASM16731v1_genomic_contig:0.0103961969…
(GCF_000832635_1_ASM83263v1_genomic_contig:0.01693158737845280523,((GCF_000832505_1_ASM83250v1_genomic_contig:0.03820830640335728251,(UF00242_PATRICassembly_contig:0.05255703889842440468,(((GCF_000833275_1_ASM83327v1_genomic_contig:0.02382141303636396007,GCF_000278385_1_ASM27838v1_genomic_contig:0.00482189911698434077):0.01440412548413090750,(GCF_000167315_1_ASM16731v1_genomic_contig:0.0081321011…
(GCF_000832635_1_ASM83263v1_genomic_contig:0.01936555398753936688,((GCF_000832505_1_ASM83250v1_genomic_contig:0.03569758204182864325,(UF00242_PATRICassembly_contig:0.04532914841289489849,(((GCF_000833275_1_ASM83327v1_genomic_contig:0.02447265571533892986,GCF_000278385_1_ASM27838v1_genomic_contig:0.00640607672151054155):0.01301148540451266267,(GCF_000167315_1_ASM16731v1_genomic_contig:0.0099299795…
(GCF_000832635_1_ASM83263v1_genomic_contig:0.01633121267371965765,((GCF_000832505_1_ASM83250v1_genomic_contig:0.04409045304196537035,(UF00242_PATRICassembly_contig:0.05782804752525508296,(((GCF_000833275_1_ASM83327v1_genomic_contig:0.02416672743989768321,GCF_000278385_1_ASM27838v1_genomic_contig:0.00531546819244405229):0.00970952914923159729,(GCF_000167315_1_ASM16731v1_genomic_contig:0.0080786397…
(GCF_000512835_2_ASM51283v2_genomic_contig:0.00902065969400103924,(GCF_000832635_1_ASM83263v1_genomic_contig:0.01768748177899962665,(GCF_000832505_1_ASM83250v1_genomic_contig:0.04438958196138848011,(UF00242_PATRICassembly_contig:0.05455549107698039191,(((GCF_000833275_1_ASM83327v1_genomic_contig:0.02234945450675698483,GCF_000278385_1_ASM27838v1_genomic_contig:0.00417702432985111397):0.01181997070…
(GCF_000832635_1_ASM83263v1_genomic_contig:0.02467902627000374827,((GCF_000832505_1_ASM83250v1_genomic_contig:0.04124925928011851511,(UF00242_PATRICassembly_contig:0.05710374670362403093,(((GCF_000833275_1_ASM83327v1_genomic_contig:0.02279470501450739026,GCF_000278385_1_ASM27838v1_genomic_contig:0.00626054844390759070):0.01298577472804545753,(GCF_000167315_1_ASM16731v1_genomic_contig:0.0109828125…
(GCF_000512835_2_ASM51283v2_genomic_contig:0.00627186682615231417,(GCF_000832635_1_ASM83263v1_genomic_contig:0.02028077932397204935,(GCF_000832505_1_ASM83250v1_genomic_contig:0.03563898480616424502,(UF00242_PATRICassembly_contig:0.05194533551266616173,(((GCF_000833275_1_ASM83327v1_genomic_contig:0.02162738353668346158,GCF_000278385_1_ASM27838v1_genomic_contig:0.00551137191664333344):0.01014664576…
(GCF_000512835_2_ASM51283v2_genomic_contig:0.00840020282802648663,(GCF_000832635_1_ASM83263v1_genomic_contig:0.02134034066037147556,(GCF_000832505_1_ASM83250v1_genomic_contig:0.03875619737002670984,(UF00242_PATRICassembly_contig:0.05936550722980901001,(((GCF_000833275_1_ASM83327v1_genomic_contig:0.01916205585747287471,GCF_000278385_1_ASM27838v1_genomic_contig:0.00508426230730247945):0.01327046090…
(GCF_000832635_1_ASM83263v1_genomic_contig:0.02040001089945716467,((GCF_000832505_1_ASM83250v1_genomic_contig:0.04526253485233319024,(UF00242_PATRICassembly_contig:0.05312754180954847721,(((GCF_000833275_1_ASM83327v1_genomic_contig:0.02417626294814374799,GCF_000278385_1_ASM27838v1_genomic_contig:0.00448115854938899508):0.01281638138936577916,(GCF_000167315_1_ASM16731v1_genomic_contig:0.0077429007…
(GCF_000832635_1_ASM83263v1_genomic_contig:0.02057224715125631834,((GCF_000832505_1_ASM83250v1_genomic_contig:0.04245600916145565729,(UF00242_PATRICassembly_contig:0.05480706953652454694,(((GCF_000833275_1_ASM83327v1_genomic_contig:0.02268426174154576647,GCF_000278385_1_ASM27838v1_genomic_contig:0.00491453592094139805):0.01305848963542085260,(GCF_000167315_1_ASM16731v1_genomic_contig:0.0097469262…
(GCF_000832635_1_ASM83263v1_genomic_contig:0.02132347709794999227,((GCF_000832505_1_ASM83250v1_genomic_contig:0.04575520474691496114,(UF00242_PATRICassembly_contig:0.05295790840470245703,(((GCF_000833275_1_ASM83327v1_genomic_contig:0.02158980225904203604,GCF_000278385_1_ASM27838v1_genomic_contig:0.00430861996380284013):0.01120370855809222493,(GCF_000167315_1_ASM16731v1_genomic_contig:0.0107579807…
(GCF_000832635_1_ASM83263v1_genomic_contig:0.01943474277852763263,((GCF_000832505_1_ASM83250v1_genomic_contig:0.03549391784415609208,(UF00242_PATRICassembly_contig:0.04986338888741658620,(((GCF_000833275_1_ASM83327v1_genomic_contig:0.01920728596481331013,GCF_000278385_1_ASM27838v1_genomic_contig:0.00491115160074107396):0.01189681618983553721,(GCF_000167315_1_ASM16731v1_genomic_contig:0.0083525295…
(GCF_000832635_1_ASM83263v1_genomic_contig:0.01999342558707432882,((GCF_000832505_1_ASM83250v1_genomic_contig:0.04247699813910407740,(UF00242_PATRICassembly_contig:0.05279921946130686911,(((GCF_000833275_1_ASM83327v1_genomic_contig:0.02167432948974688800,GCF_000278385_1_ASM27838v1_genomic_contig:0.00587677157401660186):0.01214814960634385925,(GCF_000167315_1_ASM16731v1_genomic_contig:0.0105050664…
(GCF_000512835_2_ASM51283v2_genomic_contig:0.00900061129578391336,(GCF_000832635_1_ASM83263v1_genomic_contig:0.02017485746747694000,(GCF_000832505_1_ASM83250v1_genomic_contig:0.03955286097134715073,(UF00242_PATRICassembly_contig:0.05339496617158332598,(((GCF_000833275_1_ASM83327v1_genomic_contig:0.02083959127335130099,GCF_000278385_1_ASM27838v1_genomic_contig:0.00545805268689291464):0.00945064905…
(GCF_000832635_1_ASM83263v1_genomic_contig:0.01937243197748713189,((GCF_000832505_1_ASM83250v1_genomic_contig:0.03598380562512393938,(UF00242_PATRICassembly_contig:0.05073172098549379866,(((GCF_000833275_1_ASM83327v1_genomic_contig:0.01698006363249793607,GCF_000278385_1_ASM27838v1_genomic_contig:0.00567994504911349847):0.01193747793720913337,(GCF_000167315_1_ASM16731v1_genomic_contig:0.0095475624…
(GCF_000832635_1_ASM83263v1_genomic_contig:0.01916359081788630153,((GCF_000832505_1_ASM83250v1_genomic_contig:0.04447593547041935741,(UF00242_PATRICassembly_contig:0.04969345329905264924,(((GCF_000833275_1_ASM83327v1_genomic_contig:0.02033885527958175995,GCF_000278385_1_ASM27838v1_genomic_contig:0.00600658110599356851):0.01238017976488927675,(GCF_000167315_1_ASM16731v1_genomic_contig:0.0095143634…
(GCF_000832635_1_ASM83263v1_genomic_contig:0.02016709816122343873,((GCF_000832505_1_ASM83250v1_genomic_contig:0.04159745243860298730,(UF00242_PATRICassembly_contig:0.05584699491339373267,(((GCF_000833275_1_ASM83327v1_genomic_contig:0.01982180754004931461,GCF_000278385_1_ASM27838v1_genomic_contig:0.00567432661610488189):0.01091808526083520511,(GCF_000167315_1_ASM16731v1_genomic_contig:0.0091481974…
(GCF_000832635_1_ASM83263v1_genomic_contig:0.02366689275637741049,((GCF_000832505_1_ASM83250v1_genomic_contig:0.04068461252438352466,(UF00242_PATRICassembly_contig:0.05505616573377541262,(((GCF_000833275_1_ASM83327v1_genomic_contig:0.02318669785109699066,GCF_000278385_1_ASM27838v1_genomic_contig:0.00417219811760210016):0.01228944418281345020,(GCF_000167315_1_ASM16731v1_genomic_contig:0.0102409940…
(GCF_000832635_1_ASM83263v1_genomic_contig:0.01938906588413322543,((GCF_000832505_1_ASM83250v1_genomic_contig:0.04793665642971877555,(UF00242_PATRICassembly_contig:0.05151520478384913337,(((GCF_000833275_1_ASM83327v1_genomic_contig:0.02376365982501868826,GCF_000278385_1_ASM27838v1_genomic_contig:0.00553151417679497229):0.01066043987956677430,(GCF_000167315_1_ASM16731v1_genomic_contig:0.0085381456…
(GCF_000832635_1_ASM83263v1_genomic_contig:0.02223769887179609731,((GCF_000832505_1_ASM83250v1_genomic_contig:0.03968960324470990897,(UF00242_PATRICassembly_contig:0.05185580634951349882,(((GCF_000833275_1_ASM83327v1_genomic_contig:0.01971441210360463242,GCF_000278385_1_ASM27838v1_genomic_contig:0.00578728956765717922):0.01030931707351418793,(GCF_000167315_1_ASM16731v1_genomic_contig:0.0076214024…
(GCF_000512835_2_ASM51283v2_genomic_contig:0.00942004821653701606,(GCF_000832635_1_ASM83263v1_genomic_contig:0.01933888859784912290,(GCF_000832505_1_ASM83250v1_genomic_contig:0.04194738020663933697,(UF00242_PATRICassembly_contig:0.05431843023950105181,(((GCF_000833275_1_ASM83327v1_genomic_contig:0.02649089647135931605,GCF_000278385_1_ASM27838v1_genomic_contig:0.00508449544665757255):0.00884304286…
(GCF_000512835_2_ASM51283v2_genomic_contig:0.00759429562050283058,(GCF_000832635_1_ASM83263v1_genomic_contig:0.02134350903742276290,(GCF_000832505_1_ASM83250v1_genomic_contig:0.03812776027569025894,(UF00242_PATRICassembly_contig:0.05536827403631588290,(((GCF_000833275_1_ASM83327v1_genomic_contig:0.01874434884538374660,GCF_000278385_1_ASM27838v1_genomic_contig:0.00784191931936755425):0.01161585111…
(GCF_000832635_1_ASM83263v1_genomic_contig:0.01943468128733831513,((GCF_000832505_1_ASM83250v1_genomic_contig:0.03879211144308959691,(UF00242_PATRICassembly_contig:0.05490462230391556647,(((GCF_000833275_1_ASM83327v1_genomic_contig:0.02237873535808803868,GCF_000278385_1_ASM27838v1_genomic_contig:0.00442394814988705028):0.01129017674025765451,(GCF_000167315_1_ASM16731v1_genomic_contig:0.0064271848…
(GCF_000832635_1_ASM83263v1_genomic_contig:0.02243808882389103365,((GCF_000832505_1_ASM83250v1_genomic_contig:0.03327837945238355799,(UF00242_PATRICassembly_contig:0.05761159098305678600,(((GCF_000833275_1_ASM83327v1_genomic_contig:0.02205969154607196475,GCF_000278385_1_ASM27838v1_genomic_contig:0.00468292074698914429):0.01383974136223533810,(GCF_000167315_1_ASM16731v1_genomic_contig:0.0102903972…
(GCF_000832635_1_ASM83263v1_genomic_contig:0.01895833222601313317,((GCF_000832505_1_ASM83250v1_genomic_contig:0.04465391422968154056,(UF00242_PATRICassembly_contig:0.05700405856943439875,(((GCF_000833275_1_ASM83327v1_genomic_contig:0.02241115288478100903,GCF_000278385_1_ASM27838v1_genomic_contig:0.00639819943202291248):0.00870926230915480305,(GCF_000167315_1_ASM16731v1_genomic_contig:0.0101795223…
(GCF_000512835_2_ASM51283v2_genomic_contig:0.00778339580449651739,(GCF_000832635_1_ASM83263v1_genomic_contig:0.01745662965144329989,(GCF_000832505_1_ASM83250v1_genomic_contig:0.04500346504712309653,(UF00242_PATRICassembly_contig:0.05581735790821736043,(((GCF_000833275_1_ASM83327v1_genomic_contig:0.02195770733901285243,GCF_000278385_1_ASM27838v1_genomic_contig:0.00731827427713058806):0.01187543465…
(GCF_000832635_1_ASM83263v1_genomic_contig:0.02132866909388444338,((GCF_000832505_1_ASM83250v1_genomic_contig:0.03657690686609957331,(UF00242_PATRICassembly_contig:0.06434809756032393302,(((GCF_000833275_1_ASM83327v1_genomic_contig:0.02196101763763524950,GCF_000278385_1_ASM27838v1_genomic_contig:0.00603677877270364285):0.01227652481584267340,(GCF_000167315_1_ASM16731v1_genomic_contig:0.0074562749…
(GCF_000832635_1_ASM83263v1_genomic_contig:0.02084439133337296149,((GCF_000832505_1_ASM83250v1_genomic_contig:0.04475157289848813447,(UF00242_PATRICassembly_contig:0.05277822225777215048,(((GCF_000833275_1_ASM83327v1_genomic_contig:0.02098100570030386400,GCF_000278385_1_ASM27838v1_genomic_contig:0.00451923339568014240):0.01219441648905014372,(GCF_000167315_1_ASM16731v1_genomic_contig:0.0076750363…
(GCF_000512835_2_ASM51283v2_genomic_contig:0.00539430755168649693,(GCF_000832635_1_ASM83263v1_genomic_contig:0.02116640075860228704,(GCF_000832505_1_ASM83250v1_genomic_contig:0.03981390127234550602,(UF00242_PATRICassembly_contig:0.04639751251130497245,(((GCF_000833275_1_ASM83327v1_genomic_contig:0.02358659024380035593,GCF_000278385_1_ASM27838v1_genomic_contig:0.00442615318901147525):0.01122507639…
(GCF_000832635_1_ASM83263v1_genomic_contig:0.02103193487148432780,((GCF_000832505_1_ASM83250v1_genomic_contig:0.03889091168722171726,(UF00242_PATRICassembly_contig:0.05001980876211697263,(((GCF_000833275_1_ASM83327v1_genomic_contig:0.01946251514503614596,GCF_000278385_1_ASM27838v1_genomic_contig:0.00544942216526258377):0.01012711681669572865,(GCF_000167315_1_ASM16731v1_genomic_contig:0.0114363459…
(GCF_000512835_2_ASM51283v2_genomic_contig:0.00939868287770238495,(GCF_000832635_1_ASM83263v1_genomic_contig:0.01666432756060843429,(GCF_000832505_1_ASM83250v1_genomic_contig:0.04031413061686461158,(UF00242_PATRICassembly_contig:0.05685852607759907945,(((GCF_000833275_1_ASM83327v1_genomic_contig:0.02423139748346402403,GCF_000278385_1_ASM27838v1_genomic_contig:0.00564681228729596064):0.01198593780…
(GCF_000832635_1_ASM83263v1_genomic_contig:0.01632361457305661276,((GCF_000832505_1_ASM83250v1_genomic_contig:0.03953801391952156685,(UF00242_PATRICassembly_contig:0.06054211022986399210,(((GCF_000833275_1_ASM83327v1_genomic_contig:0.01694522078279124544,GCF_000278385_1_ASM27838v1_genomic_contig:0.00676706942689584649):0.01195995434607618341,(GCF_000167315_1_ASM16731v1_genomic_contig:0.0101637570…
(GCF_000832635_1_ASM83263v1_genomic_contig:0.01908945348630569638,((GCF_000832505_1_ASM83250v1_genomic_contig:0.04215855316130658059,(UF00242_PATRICassembly_contig:0.06148042265970077996,(((GCF_000833275_1_ASM83327v1_genomic_contig:0.02166694946399536775,GCF_000278385_1_ASM27838v1_genomic_contig:0.00464612917450535345):0.01316570112526672422,(GCF_000167315_1_ASM16731v1_genomic_contig:0.0101595433…
(GCF_000832635_1_ASM83263v1_genomic_contig:0.02263838369748109175,((GCF_000832505_1_ASM83250v1_genomic_contig:0.04030904390702527013,(UF00242_PATRICassembly_contig:0.05638502454839773581,(((GCF_000833275_1_ASM83327v1_genomic_contig:0.02547425851444348049,GCF_000278385_1_ASM27838v1_genomic_contig:0.00485072249955050515):0.00989644744424810104,(GCF_000167315_1_ASM16731v1_genomic_contig:0.0089257024…
(GCF_000832635_1_ASM83263v1_genomic_contig:0.01874888889414625878,((GCF_000832505_1_ASM83250v1_genomic_contig:0.04276017718081106395,(UF00242_PATRICassembly_contig:0.04724805608021456771,(((GCF_000833275_1_ASM83327v1_genomic_contig:0.02011977134736956177,GCF_000278385_1_ASM27838v1_genomic_contig:0.00439333696920712370):0.01172626000000823350,(GCF_000167315_1_ASM16731v1_genomic_contig:0.0108196086…
(GCF_000832635_1_ASM83263v1_genomic_contig:0.01960282976665333327,((GCF_000832505_1_ASM83250v1_genomic_contig:0.03882438604697728557,(UF00242_PATRICassembly_contig:0.05891250357406094956,(((GCF_000833275_1_ASM83327v1_genomic_contig:0.02373168479667808056,GCF_000278385_1_ASM27838v1_genomic_contig:0.00469440640751763675):0.01110867352568029216,(GCF_000167315_1_ASM16731v1_genomic_contig:0.0093390365…
(GCF_000832635_1_ASM83263v1_genomic_contig:0.02124465979224375925,((GCF_000832505_1_ASM83250v1_genomic_contig:0.04071254287215748946,(UF00242_PATRICassembly_contig:0.06019597620502293439,(((GCF_000833275_1_ASM83327v1_genomic_contig:0.01843487768020054055,GCF_000278385_1_ASM27838v1_genomic_contig:0.00504127634812036318):0.01065867724477901658,(GCF_000167315_1_ASM16731v1_genomic_contig:0.0101731234…
(GCF_000832635_1_ASM83263v1_genomic_contig:0.02214504104303934365,((GCF_000832505_1_ASM83250v1_genomic_contig:0.03902549547113107198,(UF00242_PATRICassembly_contig:0.05801557680918333765,(((GCF_000833275_1_ASM83327v1_genomic_contig:0.02225423168023323017,GCF_000278385_1_ASM27838v1_genomic_contig:0.00395341266910085101):0.01274965422840500066,(GCF_000167315_1_ASM16731v1_genomic_contig:0.0095541352…
(GCF_000832635_1_ASM83263v1_genomic_contig:0.02145792962732201090,((GCF_000832505_1_ASM83250v1_genomic_contig:0.04287371840269912221,(UF00242_PATRICassembly_contig:0.05453846559462861843,(((GCF_000833275_1_ASM83327v1_genomic_contig:0.01937423736726603951,GCF_000278385_1_ASM27838v1_genomic_contig:0.00390045832291936300):0.01073924996558774624,(GCF_000167315_1_ASM16731v1_genomic_contig:0.0092547104…

## Sheet: Fig1F
scenario	Proportion of bacteria with AAAAAAAG triplet
	Mean	Upper Limit	Lower Limit
sc01	0.0031	0.0042	0.0021		the mean and limits were determined from simulation using the code at the github link
sc02	0.1394	0.146305	0.1327
sc03	0.1791	0.1866	0.1718
sc04	0.2113	0.2194	0.2031
sc05	0.2406	0.249502	0.2322
sc06	0.26425	0.2729	0.2559
sc07	0.2824	0.291102	0.2738
sc08	0.2961	0.305302	0.2867
sc09	0.3057	0.315	0.297098
sc10	0.3193	0.327902	0.3102
For input sequence, code, descriptive and summary files go to
https://github.com/akirpich-ap/anthrax-simulations

## Sheet: Fig1G
	% of population at each scenario
Mean Hamming distance	sc01	sc02	sc03	sc04	sc05	sc06	sc07	sc08	sc09	sc10
0	99.2427	46.2726	21.4376	9.92528	4.61017	2.13552	0.99633	0.46166	0.2144	0.04542
1	0.7546	35.6837	33.0252	22.9533	14.2054	8.24276	4.57832	2.47428	1.31463	0.35389
2	0.0027	13.7311	25.4238	26.4969	21.8394	15.8291	10.5764	6.68512	4.05139	1.36853
3	0	3.51497	13.0506	20.4002	22.4107	20.3043	16.2762	12	8.3055	3.51276
4	0	0.67699	5.01681	11.7689	17.2359	19.4737	18.753	16.1581	12.7755	6.7495
5	0	0.10578	1.54418	5.43376	10.574	14.9626	17.3074	17.3404	15.7377	10.3666
6	0	0.01319	0.39448	2.07748	5.40545	9.59636	13.2865	15.5196	16.0834	13.2398
7	0	0.00158	0.08782	0.68378	2.36798	5.25628	8.70693	11.9074	14.1038	14.4974
8	0	9e-05	0.01605	0.19628	0.90958	2.51492	5.01406	7.9976	10.7847	13.8895
9	0	2e-05	0.00288	0.05017	0.31199	1.06929	2.56318	4.75141	7.34537	11.8147
10	0	0	0.00048	0.01127	0.09417	0.40836	1.1675	2.54733	4.4907	9.06695
11	0	0	8e-05	0.00216	0.02657	0.14435	0.49198	1.2412	2.49755	6.28792
12	0	0	1e-05	0.00043	0.00675	0.04442	0.18607	0.55368	1.27134	3.98634
13	0	0	0	9e-05	0.00156	0.01322	0.0659	0.23037	0.59682	2.34687
14	0	0	0	0	0.00031	0.00363	0.02111	0.08673	0.26086	1.27683
15	0	0	0	0	4e-05	0.00092	0.00644	0.03042	0.10478	0.64928
16	0	0	0	0	2e-05	0.00023	0.00186	0.01053	0.04056	0.31237
17	0	0	0	0	0	5e-05	0.00057	0.00303	0.01401	0.1395
18	0	0	0	0	0	0	0.00014	0.00078	0.00517	0.0593
19	0	0	0	0	0	0	4e-05	0.00026	0.0013	0.02321
20	0	0	0	0	0	0	0	0.00014	0.00038	0.00859
21	0	0	0	0	0	0	0	5e-05	5e-05	0.00321
22	0	0	0	0	0	0	0	0	4e-05	0.00113
23	0	0	0	0	0	0	0	0	0	0.00035
24	0	0	0	0	0	0	0	0	0	8e-05
25	0	0	0	0	0	0	0	0	0	2e-05
For input sequence, code, descriptive and summary files go to
https://github.com/akirpich-ap/anthrax-simulations

## Sheet: Fig 3A
Time (min)	34F2 WT PBS + 1mM inosine		34F2 ΔantC PBS + 1mM inosine		34F2 ΔantC/COMP PBS + 1mM inosine				34F2 WT PBS + 60mM L-alanine			34F2 ΔantC PBS + 60mM L-alanine
0	100	100	100	100	100	100			100	100	100	100	100	100		mean and SEM are plotted
2	99.4059	96.7546	97.8003	98.2639	98.3529	96.7517			117.46	100	89.1566	109.211	103.261	104.444
4	95.6436	93.5091	95.4315	96.3542	94.5882	92.3434			120.635	104.412	100	109.211	101.087	106.667
6	89.901	88.8438	92.2166	93.9236	89.4118	87.935			115.873	98.5294	97.5904	101.316	94.5652	98.8889
8	83.9604	83.9757	89.0017	91.3194	83.5294	82.8306			114.286	91.1765	89.1566	92.1053	86.9565	88.8889
10	76.4356	77.8905	85.956	88.5417	74.8235	78.1903			106.349	79.4118	75.9036	84.2105	82.6087	81.1111
12	62.9703	68.5598	82.5719	85.7639	58.5882	72.1578			93.6508	70.5882	65.0602	80.2632	79.3478	74.4444
14	51.8812	53.144	79.0186	83.1597	51.2941	62.645			85.7143	66.1765	59.0361	78.9474	79.3478	72.2222
16	51.0891	50.5071	75.8037	80.5556	51.0588	48.9559			85.7143	60.2941	54.2169	80.2632	79.3478	71.1111
18	51.0891	50.5071	72.2504	77.9514	51.2941	48.2599			80.9524	57.3529	51.8072	80.2632	78.2609	72.2222
20	51.2871	50.5071	66.6667	75.3472	51.2941	48.2599			80.9524	55.8824	50.6024	82.8947	79.3478	72.2222
22	51.4851	50.7099	59.0525	72.3958	51.5294	48.4919			80.9524	54.4118	50.6024	85.5263	83.6957	73.3333
24	51.4851	50.7099	59.2217	68.9236	51.5294	48.4919			82.5397	54.4118	50.6024	88.1579	85.8696	73.3333
26	51.4851	50.7099	59.3909	63.0208	51.5294	48.4919			82.5397	54.4118	50.6024	89.4737	86.9565	73.3333
28	51.6832	50.9128	59.3909	57.4653	51.7647	48.4919			82.5397	55.8824	50.6024	90.7895	88.0435	74.4444
30	51.4851	50.9128	59.2217	57.1181	51.5294	48.2599			84.127	55.8824	51.8072	90.7895	86.9565	74.4444
32	51.4851	50.9128	59.2217	57.2917	51.5294	48.4919			87.3016	55.8824	51.8072	89.4737	70.6522	76.6667
34	51.4851	50.9128	59.3909	57.2917	51.7647	48.4919			88.8889	57.3529	53.012	92.1053	72.8261	76.6667
36	51.6832	51.1156	59.2217	57.4653	51.7647	48.4919			88.8889	61.7647	53.012	92.1053	72.8261	77.7778

## Sheet: Fig 3B
Total Ba in mod G media heat killed													Means and SEM are plotted for all
Time (h)	WT	ΔantC	COMP	Time (h)	WT	ΔantC	COMP	Time (h)	WT	ΔantC	COMP
24	70000000	13600000	9400000	48	136000000	136000000	128000000	72	152000000	96000000	90000000		unpaired t-test of DantC and WT at each time-point
	68000000	17200000	10000000		84000000	98000000	62000000		60000000	116000000	56000000
	62000000	14600000	7800000		84000000	90000000	68000000		90000000	62000000	62000000
Spores in mod G media heat killed
Time (h)	WT	ΔantC	COMP	Time (h)	WT	ΔantC	COMP	Time (h)	WT	ΔantC	COMP
24	52000	6800	8200	48	138000	640000	30400	72	23800	31400	19000		unpaired t-test of DantC and WT at each time-point
	140000	1600	4800		224000	416000	18200		32400	128000	31200
	32000	7800	10000		124000	384000	29200		31800	34800	20000
% spores of total heat killed
	WT			ΔantC			COMP
24	0.0742857	0.205882	0.0516129	0.05	0.00930233	0.0534247	0.087234	0.048	0.128205		2-way ANOVA for significance
48	0.101471	0.266667	0.147619	0.470588	0.42449	0.426667	0.02375	0.0293548	0.0429412
72	0.0156579	0.054	0.0353333	0.0327083	0.110345	0.056129	0.0211111	0.0557143	0.0322581
Total Ba in mod G media ethanol treated
Time (h)	WT	ΔantC	Time (h)	WT	ΔantC		unpaired t-test of DantC and WT at each time-point
24	34000000	35000000	72	13700000	3500000
	53000000	71000000		19300000	7100000
	54000000	49000000		21200000	4900000
	48000000	38000000		55000000	58000000
	38000000	45000000		151000000	33000000
	51000000	68000000		88000000	46000000
Spores in mod G media ethanol treated
Time (h)	WT	ΔantC	Time (h)	WT	ΔantC		unpaired t-test of DantC and WT at each time-point
24	2520000	5980000	72	860000	570000
	2840000	5610000		550000	2090000
	1820000	5480000		700000	1970000
	1820000	4300000		2900000	4100000
	2420000	6300000		3100000	2800000
	2770000	6100000		1200000	2000000
% spores of total ethanol treated
Time (h)	WT	ΔantC	Time (h)	WT	ΔantC		unpaired t-test of DantC and WT at each time-point
24	7.4	17.1	72	6.3	16.3
	5.4	7.9		2.8	29.4
	3.4	11.2		3.3	40.2
	3.8	11.3		5.3	7.1
	6.4	14		2.1	8.5
	5.4	9		1.4	4.3

## Sheet: Fig3C
A549				RAW264.7
WT	ΔantC	COMP		WT	ΔantC	COMP			Data presented as percent of wildtype, individual data points are presented along with the mean and SD
166.667	67.0245	74.2188		97.3881	117.537	63.5844			Means and SD are plotted
63.0952	139.877	98.9583		101.866	136.567	52.7285			one-way ANOVA to WT was carried out for significance
70.2381	76.7382	74.2188		100.746	113.06	65.1353
101.786	47.3407	42.9487		100.651	115.309	73.8662
80.3571	75.7451	39.881		88.9251	125.081	68.8299
117.857	115.339	67.4908		110.423	128.99	53.7209

## Sheet: Fig3D
Dose (CFU)	Day	Ba Sterne	Ba Sterne ΔantC	Ba SterneΔantC (COMP)
1000000	4	1				survival % at each time point is plotted
1000000	5	1				0 indicates mouse survived until study endpoint
1000000	6	1
1000000	6	1
1000000	21	0
1000000	4		1
1000000	4		1
1000000	5		1
1000000	7		1
1000000	7		1
1000000	4			1
1000000	4			1
1000000	4			1
1000000	7			1
1000000	21			0

## Sheet: Fig3E_x0009_
	CFU		CFU		CFU
Mouse	WT	Mouse	ΔantC	Mouse	ΔantC/COMP
1	100	1	50	1	50		one-way ANOVA compared to WT
2	0	2	200	2	50		individual data points are presented along with the mean and SD
3	0	3	100	3	0
4	0	4	50	4	0
5	0	5	50	5	0
6	0	6	200	6	0
7	0	7	0	7	0
8	0	8	0	8	0
9	0	9	0	9	0
10	0	10	0	10	0

## Sheet: Fig3F
	CFU
MOUSE	ΔantC	ΔantC/COMP
1	6853000	147000		individual data points are presented along with the mean and SEM
2	5954000	46000		significance was tested by the ratio paired t-test
3	1293000	37000
4	2400	3000
5	5400000	1200000
6	381400	8600
7	26900	7100
8	92600	5400
9	0	0
10	0	0

[truncated: 7 more sheets: Fig3G, Fig4A, Fig4B, Fig4C_4G, S1BD, S2A_H, S3B]
